# Supplementary material for: Arabidopsis MATE45 antagonizes local abscisic acid signaling to mediate development and abiotic stress responses
Source: Plant Direct. 2018 Oct 12;2(10):e00087. doi: 10.1002/pld3.87 (PMC6508792; doi:10.1002/pld3.87)
Supplement: Supplementary file 9 [file PLD3-2-e00087-s009.xlsx]

## Sheet: Screening Results 1
AGI Code	Gene Name	ABRC Stock	Genotyping Resulta
At1g33100	MATE1	SALK_077535	homozygous wild type
At1g33110	MATE2	SALK_025482C	homozygous mutant
At1g33080	MATE3	SALK_044596C	homozygous wild type
At1g33090	MATE4	SALK_143409C	homozygous wild type
At5g17700	MATE5	CS331534	heterozygousb
At3g03620	MATE6	SALK_113658C	heterozygousb
At5g65380	MATE7	SALK_124549C	homozygous mutant
At5g10420	MATE8	SALK_012094C	homozygous mutant
At5g44050	MATE9	SALK_063441C	homozygous mutant
At4g00350	MATE10	CS822744	homozygous mutant
At4g25640	MATE11/FFT	SALK_147453C	heterozygousb
At1g47530	MATE12	SALK_084030C	homozygous mutant
At1g47530	MATE12	CS859710	not determined
At1g23300	MATE13	SALK_023397C	heterozygousb
At1g12950	MATE14	SALK_103884C	heterozygousb
At5g38030	MATE15	SALK_123259C	homozygous mutant
At3g26890	MATE16	SALK_022574C	homozygous wild type
At3g59030	MATE17/TT12	CS339467	homozygous mutant
At3g21690	MATE18	SALK_130376C	homozygous mutant
At4g21910	MATE19	SALK_027076C	inconclusive
At4g21900	MATE20	SALK_059778C	homozygous mutant
At1g11670	MATE21	CS859484	homozygous mutant
At1g61890	MATE22	SALK_151525C	homozygous mutant
At1g61890	MATE22	SALK_083767C	homozygous mutant
At3g23560	MATE23/ALF5	SALK_047842C	homozygous mutant
At3g23550	MATE24	SALK_062231C	homozygous mutant
At5g52450	MATE25	CS859609	homozygous mutant
At2g34360	MATE26	SALK_041340C	homozygous wild type
At1g73700	MATE27	SALK_059244	homozygous wild type
At1g15150	MATE28	CS863552	homozygous wild type
At1g15160	MATE29	SALK_084892C	homozygous mutant
At1g15170	MATE30	CS300313	homozygous wild type
At1g15170	MATE30	CS300314	heterozygousb
At1g15170	MATE30	CS300315	homozygous wild type
At1g15170	MATE30	CS300316	heterozygousb
At1g15170	MATE30	CS300317	homozygous wild type
At1g15170	MATE30	CS300318	homozygous mutant
At1g15170	MATE30	CS300319	homozygous wild type
At1g15170	MATE30	CS300320	homozygous wild type
At1g15170	MATE30	CS300321	heterozygousb
At1g15170	MATE30	CS300322	heterozygousb
At1g15170	MATE30	CS300323	heterozygousb
At1g15170	MATE30	CS300324	heterozygousb
At1g15180	MATE31	SALK_152237C	homozygous mutant
At1g71140	MATE32	CS393563	homozygous mutant
At1g71140	MATE32	CS393556	heterozygousb
At1g71140	MATE32	CS393560	homozygous mutant
At1g66760	MATE33	SALK_081560	homozygous wild type
At1g66780	MATE34	SALK_151915C	homozygous mutant
At1g64820	MATE35	SALK_123074C	heterozygousb
At2g04100	MATE36	none	NDc
At2g04090	MATE37	SALK_082393	heterozygousb
At2g04040	MATE38/DTX1	none	ND
At2g04050	MATE39	SALK_142350C	homozygous mutant
At2g04070	MATE40	SALK_012281C	homozygous mutant
At2g04080	MATE41	CS860173	heterozygousb
At4g22790	MATE42/RHC1	SALK_060619C	homozygous mutant
At2g38510	MATE43	SALK_128217C	homozygous mutant
At5g49130	MATE44	SALK_133943C	homozygous mutant
At1g71870	MATE45	mate45-1 (CS865060)	homozygous mutant
At1g71870	MATE45	CS300115	heterozygousb
At1g71870	MATE45	CS300116	homozygous mutant
At1g71870	MATE45	mate45-2 (CS300118)	homozygous mutant
At1g71870	MATE45	CS300119	homozygous mutant
At1g71870	MATE45	CS300120	homozygous mutant
At1g71870	MATE45	CS300121	homozygous mutant
At1g71870	MATE45	CS300122	heterozygousb
At1g71870	MATE45	CS300123	homozygous mutant
At1g71870	MATE45	CS300124	homozygous mutant
At1g71870	MATE45	CS300125	homozygous mutant
At1g71870	MATE45	CS300126	homozygous mutant
At1g71870	MATE45	mate45-3 (CS837989)	heterozygousb
At1g71870	MATE45	SALK_101646C	homozygous mutant
At5g19700	MATE46	CS878754	heterozygousb
At4g29140	MATE47/ADS1/ADP1	CS918865	homozygous mutant
At1g58340	MATE48/BCD1/TRIZ1	SALK_136101C	homozygous wild type
At4g23030	MATE49	SALK_127812C	homozygous wild type
At5g52050	MATE50/DTX50	SALK_144096	homozygous wild type
At3g08040	MATE51/FRD3	SALK_122235C	inconclusive
At1g51340	MATE52/FRDL	CS300337	heterozygousb
At1g51340	MATE52/FRDL	CS300339	homozygous mutant
At1g51340	MATE52/FRDL	CS300341	homozygous mutant
At1g51340	MATE52/FRDL	CS300342	homozygous mutant
At1g51340	MATE52/FRDL	CS300344	homozygous mutant
At1g51340	MATE52/FRDL	CS300345	homozygous mutant
At1g51340	MATE52/FRDL	CS300346	homozygous mutant
At1g51340	MATE52/FRDL	CS300348	homozygous mutant
At2g38330	MATE53	SALK_048133C	homozygous mutant
At4g38380	MATE54	SALK_023501C	homozygous mutant
At4g39030	MATE55/EDS5	SALK_030325C	homozygous mutant
At4g39030	MATE55/EDS5	eds5-1 (CS3735)	ND
At2g21340	MATE56	SALK_043653C	homozygous mutant
At3g26590	MATE57	SALK_119274C	homozygous mutant
At2g41700	ABCA1	SALK_011449C	ND
At3g47730	ABCA2	SALK_024471C	ND
At3g47740	ABCA3	CS743032	ND
At3g47740	ABCA3	CS743037	ND
At3g47740	ABCA3	CS743045	ND
At3g47740	ABCA3	CS743046	ND
At3g47750	ABCA4	SALK_000901C	ND
At3g47760	ABCA5	SALK_122928C	ND
At3g47770	ABCA6	SALK_054185C	ND
At3g47780	ABCA7	none	ND
At3g47790	ABCA8	none	ND
At5g61730	ABCA9	SALK_084342C	ND
At5g61740	ABCA10	SALK_025969C	ND
At5g61690	ABCA11	SALK_040428	ND
At5g61700	ABCA12	SALK_025792C	ND
At2g36910	ABCB1	SALK_083649C	ND
At4g25960	ABCB2	CS864179	ND
At4g01820	ABCB3	SALK_047540C	ND
At2g47000	ABCB4	SALK_088311C	ND
At4g01830	ABCB5	CS855447	ND
At2g39480	ABCB6	SALK_033612C	ND
At5g46540	ABCB7	SALK_057927C	ND
At4g18050	ABCB9	SALK_115471C	ND
At1g10680	ABCB10	SALK_050729C	ND
At1g02520	ABCB11	SALK_057628C	ND
At1g02530	ABCB12	SALK_114566C	ND
At1g27940	ABCB13	CS860441	ND
At1g28010	ABCB14	SALK_026876C	ND
At3g28345	ABCB15	SALK_034562C	ND
At3g28360	ABCB16	SALK_019611C	ND
At3g28380	ABCB17	SALK_002801C	ND
At3g28390	ABCB18	SALK_102328C	ND
At3g28860	ABCB19	SALK_033455C	ND
At3g55320	ABCB20	CS325748	ND
At3g55320	ABCB20	CS325770	ND
At3g55320	ABCB20	CS325771	ND
At3g55320	ABCB20	CS325774	ND
At3g62150	ABCB21	CS863339	ND
At4g28630	ABCB23	SALK_090939C	ND
At4g28630	ABCB23	SALK_121795C	ND
At4g28620	ABCB24	CS906545	ND
At5g58270	ABCB25	none	ND
At1g70610	ABCB26	SALK_085232	ND
At5g39040	ABCB27	CS66053	ND
At4g25450	ABCB28	SALK_151551C	ND
At5g03910	ABCB29	SALK_052673C	ND
At1g30400	ABCC1	SALK_017431C	ND
At2g34660	ABCC2	CS864108	ND
At3g13080	ABCC3	SALK_004866C	ND
At2g47800	ABCC4	SALK_090215C	ND
At1g04120	ABCC5	SALK_046377C	ND
At3g13090	ABCC6	SALK_123401C	ND
At3g13100	ABCC7	SALK_013242C	ND
At3g21250	ABCC8	CS859221	ND
At3g60160	ABCC9	SALK_087700C	ND
At3g59140	ABCC10	SALK_148625C	ND
At1g30420	ABCC11	SALK_137031C	ND
At1g30410	ABCC12	SALK_019480C	ND
At2g07680	ABCC13	SALK_044759	ND
At3g62700	ABCC14	SALK_069857C	ND
At3g60970	ABCC15	SALK_123843C	ND
At1g32500	ABCC17	SALK_024545C	ND
At4g39850	ABCD1	CS914152	ND
At1g54350	ABCD2	SALK_069087C	ND
At3g13640	ABCE1	none	ND
At4g19210	ABCE2	CS332421	ND
At4g30300	ABCE3	SALK_018130C	ND
At5g60790	ABCF1	SALK_129048C	ND
At5g09930	ABCF2	SALK_018778C	ND
At1g64550	ABCF3	SALK_055035C	ND
At3g54540	ABCF4	none	ND
At5g64840	ABCF5	SALK_113472C	ND
At2g39350	ABCG1	SALK_086459C	ND
At2g37360	ABCG2	CS332454,	ND
At2g37360	ABCG2	CS332459	ND
At2g37360	ABCG2	CS332460	ND
At2g37360	ABCG2	CS332462	ND
At2g28070	ABCG3	CS904996	ND
At4g25750	ABCG4	CS863511	ND
At2g13610	ABCG5	abcg5-1 (SALK_074250C)	homozygous mutant
At5g13580	ABCG6	none	ND
At2g01320	ABCG7	SALK_110674C	ND
At5g52860	ABCG8	SALK_085025C	ND
At4g27420	ABCG9	abcg9-1 (SALK_045397C)	homozygous mutant
At1g53270	ABCG10	SALK_128668C	ND
At1g17840	ABCG11	SALK_072079C	ND
At1g51500	ABCG12	SALK_036776C	ND
At1g51460	ABCG13	SALK_046735C	ND
At1g31770	ABCG14	SALK_036952C	ND
At3g21090	ABCG15	SALK_040273C	ND
At3g55090	ABCG16	SALK_005006C	ND
At3g55100	ABCG17	CS332619	ND
At3g55100	ABCG17	CS332620	ND
At3g55100	ABCG17	CS332621	ND
At3g55100	ABCG17	CS332622	ND
At3g55100	ABCG17	CS332624	ND
At3g55100	ABCG17	CS332625	ND
At3g55110	ABCG18	SALK_100187C	ND
At3g55130	ABCG19	SALK_035196C	ND
At3g53510	ABCG20	SALK_011548C	ND
At3g53510	ABCG20	SALK_081053C	ND
At3g25620	ABCG21	CS863428	ND
At5g06530	ABCG22	SALK_024391C	ND
At5g19410	ABCG23	CS864077	ND
At1g53390	ABCG24	SALK_034803C	ND
At1g71960	ABCG25	abcg25-5 (SALK_128873C)	homozygous mutant
At3g13220	ABCG26	SALK_062317C	ND
At5g60740	ABCG28	CS370342	ND
At5g60740	ABCG28	CS370345	ND
At5g60740	ABCG28	CS370347	ND
At5g60740	ABCG28	CS370348	ND
At3g16340	ABCG29	SALK_102381C	ND
At4g15230	ABCG30	none	ND
At2g29940	ABCG31	SALK_014957C	ND
At2g26910	ABCG32	SALK_046007C	ND
At2g37280	ABCG33	CS859437	ND
At2g36380	ABCG34	SALK_036087C	ND
At1g15210	ABCG35	SALK_134725C	ND
At1g59870	ABCG36	SALK_000578C	ND
At3g53480	ABCG37	SALK_035704C	ND
At3g30842	ABCG38	SALK_118823C	ND
At1g66950	ABCG39	SALK_067836C	ND
At1g15520	ABCG40	SALK_148565C	homozygous mutant
At1g63270	ABCI1	SALK_120966C	ND
At3g10670	ABCI6	SALK_076086C	ND
At4g04770	ABCI8	SALK_033937C	ND
At4g33460	ABCI10	none	ND
At5g14100	ABCI11	SALK_116866	ND
At1g67940	ABCI17	CS384142	ND
At1g67940	ABCI17	CS384146,	ND
At1g67940	ABCI17	CS384151	ND
At1g67940	ABCI17	CS384153	ND
At1g03900	ABCI18	CS336122	ND
At1g03900	ABCI18	CS336127	ND
At1g03900	ABCI18	CS336129	ND
At5g02270	ABCI20	SALK_051857C	ND
At5g44110	ABCI21	SALK_062757C	ND
At4g01660	ATH10 (ABC)	SALK_065389C	ND
At5g64940	ATH13 (ABC)	SALK_045739C	ND
At2g39190	ATH8 (ABC)	SALK_069682C	ND
At2g40090	ATH9 (ABC)	SALK_056596C	ND
At2g37010	NAP12 (ABC)	SALK_104942C	ND
At1g71330	NAP5 (ABC)	SALK_047823C	ND
Supplemental Table 1. T-DNA Insertion Lines Screened for Alterations in Pigmentation and Genotyping
Result
aLines were genotyped by PCR using the primers listed in Table S2.
bHomozygous mutant was isolated following the screen and donated to the ABRC collection.
cND - not determined.
