# Supplementary material for: Arabidopsis MATE45 antagonizes local abscisic acid signaling to mediate development and abiotic stress responses
Source: Plant Direct. 2018 Oct 12;2(10):e00087. doi: 10.1002/pld3.87 (PMC6508792; doi:10.1002/pld3.87)
Supplement: Supplementary file 10 [file PLD3-2-e00087-s010.xlsx]

## Sheet: Primers
Experiment	Target	Primer	Sequence (5' to 3')
Genotyping	T-DNA Salk left boarder	LB1salk	ATTTTGCCGATTTCGGAAC
	T-DNA Gabi Kat left boarder	GABI_rev	ATATTGACCATCATACTCATTGC
	T-DNA Sail left boarder	LB1sail	GAAATGGATAAATAGCCTTGCTTC
	T-DNA DsLoxHS left boarder	L4n	GTAGATTTCCCGGACATGAAG
	MATE1 (At1g33100)	1nnf	GGCCGAAGTTGCTGATCTT
	MATE1 (At1g33100) or mate1 (SALK_077535)	1nnr	TGCTACGGTGGTTCAGTTCA
	MATE2 (At1g33110)	2f	TGAAGCAAAAGGTTTGGATTG
	MATE2 (At1g33110) or mate2 (SALK_025482C)	2r	GGTTACGCCTCCTAAGTGGAC
	MATE3 (At1g33080)	3nnf	GCAAACCTGTTGATCCCAGT
	MATE3 (At1g33080) or mate3 (SALK_044596C)	3nnr	CTCTTGGCCTTCTCCATTCTC
	MATE4 (At1g33090)	4f	GAGGATTTCCAGAATCAAACG
	MATE4 (At1g33090) or mate4 (SALK_143409C)	4r	TTGGTCTTGTCCTTGGTTACG
	MATE5 (At5g17700)	5nf	GGAGATAGTAGTCGATTGTACAGCAG
	MATE5 (At5g17700) or mate5 (CS331534)	5r	TGCAATTGGTGTTCCTTTAGG
	MATE6 (At3g03620)	6nnf	TGTCCTTTTACTTGGACCGG
	MATE6 (At3g03620) or mate6 (SALK_113658C)	6nnr	CACCCGGACGCTACAATTAC
	MATE7 (At5g65380)	7nnf	AATTTTCATGGGTCCGTTGT
	MATE7 (At5g65380) or mate7 (SALK_124549C)	7r	TTGGGTTATTAGGTGACTGCG
	MATE8 (At5g10420)	8f	TCTAGCGGATGATTTTTGGTG
	MATE8 (At5g10420) or mate8 (SALK_012094C)	8r	TTTCCTCTCAACAAATGTCGG
	MATE9 (At5g44050)	9f	TTGCTCCTCCCAATGTACATC
	MATE9 (At5g44050) or mate9 (SALK_063441C)	9r	GCGAGTTCAAATTCCACAAAG
	MATE10 (At4g00350)	10f (350LP)	AGGTGATTTGGTCAAAACCAG
	MATE10 (At4g00350) or mate10 (CS822744)	10r (350RP)	TAGAGAGGAAGCAAGCAGACG
	FFT, MATE11 (At4g25640)	11f (FTLP)	TGCATTTTTAGGACACAAGCC
	FFT, MATE11 (At4g25640) or mate11 (SALK_147453C)	11r (FTRP)	TGGTCTTGTCTTTATGGTGGC
	MATE12 (At1g47530)	12f (530LP)	CGAGCTGGTAAGTCCTCATTG
	MATE12 (At1g47530) or mate12 (SALK_084030C)	12r (530RP)	GAGCTTACACAAGGACCCTCG
	MATE13 (At1g23300)	13f	ATATACCTCACAGCCGCATTG
	MATE13 (At1g23300) or mate13 (SALK_023397C)	13r	TACAGAACTCCGTCATCTCCG
	MATE14 (At1g12950)	14f (950LP)	TGGCGTGAGTTCTCTAACCAC
	MATE14 (At1g12950) or mate14 (SALK_103884C)	14r (950RP)	AAAGCAAGATCATGGTCATGG
	MATE15 (At5g38030)	15f	ACCACCTGCTCTTCCTTTCTC
	MATE15 (At5g38030) or mate15 (SALK_123259C)	15r	AATGACAAACCACGTGAGGAG
	MATE16 (At3g26890)	16f	CTTTGTTCCAGCTGGCATATC
	MATE16 (At3g26890) or mate16 (SALK_022574C)	16r	TGCCAAACTGGGAAAATACTG
	TT12, MATE17 (At3g59030)	17f	TGCTTCCAAATGGATCATTTC
	TT12, MATE17 (At3g59030) or mate17 (CS339467)	17r	CAGTGTGGGAGTCAAAGCTTC
	MATE18 (At3g21690)	18f	GATCATCCCCGTCCATATACC
	MATE18 (At3g21690) or mate18 (SALK_130376C)	18r	CCAAATTTAGGTAGTTGCCCC
	MATE19 (At4g21910)	19nf	ATTTTCTTGCTTTTGCTCGC
	MATE19 (At4g21910) or mate19 (SALK_027076C)	19nr	AGCTTTTAGCCATTTAGGTTAGGTT
	MATE20 (At4g21900)	20f	GTCCTCGAGATTGTCCATGAG
	MATE20 (At4g21900) or mate20 (SALK_059778C)	20r	AGGTTTTATAGATCAGGCGCC
	MATE21 (At1g11670)	21f	GTTTGGGAAGTATGCAACTCG
	MATE21 (At1g11670) or mate21 (CS859484)	21r	TTCGGCTGTTAGTGTTTTCATG
	MATE22 (At1g61890)	22-1nf	TCCCACAACACCAAGAAACC
	MATE22 (At1g61890) or mate22-1 (SALK_151525C)	22r	TGTTGCGTACGTAAACATTGG
	MATE22 (At1g61890)	22-1nf	TCCCACAACACCAAGAAACC
	MATE22 (At1g61890) or mate22-2 (SALK_083767C)	22r	TGTTGCGTACGTAAACATTGG
	ALF5, MATE23 (At3g23560)	23f	CTTATGGCATCAGAGTCCTCG
	ALF5, MATE23 (At3g23560) or mate23 (SALK_047842C)	23r	TTGATTCTTGAATTCGAGTTCG
	MATE24 (At3g23550)	24f	AGATTTTGCCAAACACAATGC
	MATE24 (At3g23550) or mate24 (SALK_062231C)	24r	AACATTCACCTTGGCATGAAG
	MATE25 (At5g52450)	25f	TAGCTCTCAGGACATTCTCGC
	MATE25 (At5g52450) or mate25 (CS859609)	25r	GGTAACCCGAAAGTGGCTAAG
	MATE26 (At2g34360)	26f	ATCTGTTGGGTCTTGGTGTTG
	MATE26 (At2g34360) or mate26 (SALK_041340C)	26r	TCCAAGATTCACAAATGCTCC
	MATE27 (At1g73700)	27f	GGAAACTTCAGTTTTCCCCAC
	MATE27 (At1g73700) or mate27 (SALK_059244)	27r	TGCAATGGACTTGTCTTGATG
	MATE28 (At1g15150)	28f	AACATCAGGAACACGGATCTG
	MATE28 (At1g15150) or mate28 (CS863552)	28r	GATGCAATTTCCATGGTTCTG
	MATE29 (At1g15160)	29f	AGTGGTTGCCGTGAATAATTG
	MATE29 (At1g15160) or mate29 (SALK_084892C)	29r	TCTAAGGCACATGACAATCCC
	MATE30 (At1g15170)	30f	TTGTCACTGCTGAAAATGTGC
	MATE30 (At1g15170) or mate30-5 (CS300313)	30r	GAGTGGTCAAGCTTATGGAGC
	MATE30 (At1g15170)	30f	TTGTCACTGCTGAAAATGTGC
	MATE30 (At1g15170) or mate30-2 (CS300314)	30r	GAGTGGTCAAGCTTATGGAGC
	MATE30 (At1g15170)	30f	TTGTCACTGCTGAAAATGTGC
	MATE30 (At1g15170) or mate30-11 (CS300315)	30r	GAGTGGTCAAGCTTATGGAGC
	MATE30 (At1g15170)	30f	TTGTCACTGCTGAAAATGTGC
	MATE30 (At1g15170) or mate30-3 (CS300316)	30r	GAGTGGTCAAGCTTATGGAGC
	MATE30 (At1g15170)	30f	TTGTCACTGCTGAAAATGTGC
	MATE30 (At1g15170) or mate30-4 (CS300317)	30r	GAGTGGTCAAGCTTATGGAGC
	MATE30 (At1g15170)	30f	TTGTCACTGCTGAAAATGTGC
	MATE30 (At1g15170) or mate30-1 (CS300318)	30r	GAGTGGTCAAGCTTATGGAGC
	MATE30 (At1g15170)	30f	TTGTCACTGCTGAAAATGTGC
	MATE30 (At1g15170) or mate30-10 (CS300319)	30r	GAGTGGTCAAGCTTATGGAGC
	MATE30 (At1g15170)	30f	TTGTCACTGCTGAAAATGTGC
	MATE30 (At1g15170) or mate30-12 (CS300320)	30r	GAGTGGTCAAGCTTATGGAGC
	MATE30 (At1g15170)	30f	TTGTCACTGCTGAAAATGTGC
	MATE30 (At1g15170) or mate30-8 (CS300321)	30r	GAGTGGTCAAGCTTATGGAGC
	MATE30 (At1g15170)	30f	TTGTCACTGCTGAAAATGTGC
	MATE30 (At1g15170) or mate30-7 (CS300322)	30r	GAGTGGTCAAGCTTATGGAGC
	MATE30 (At1g15170)	30f	TTGTCACTGCTGAAAATGTGC
	MATE30 (At1g15170) or mate30-6 (CS300323)	30r	GAGTGGTCAAGCTTATGGAGC
	MATE30 (At1g15170)	30f	TTGTCACTGCTGAAAATGTGC
	MATE30 (At1g15170) or mate30-9 (CS300324)	30r	GAGTGGTCAAGCTTATGGAGC
	MATE31 (At1g15180)	31f	ATTTCGTCAACTGTTGCAACC
	MATE31 (At1g15180) or mate31 (SALK_152237C)	31r	AACAGACGATGAAGCTGAAGC
	MATE32 (At1g71140)	32f	CAAGAGCCGTGCAACTATCTC
	MATE32 (At1g71140) or mate32-1 (CS393563)	32r	TGTGATTCCAATCCAGAGTCC
	MATE32 (At1g71140)	32f	CAAGAGCCGTGCAACTATCTC
	MATE32 (At1g71140) or mate32-2 (CS393556)	32r	TGTGATTCCAATCCAGAGTCC
	MATE32 (At1g71140)	32f	CAAGAGCCGTGCAACTATCTC
	MATE32 (At1g71140) or mate32-4 (CS393560)	32r	TGTGATTCCAATCCAGAGTCC
	MATE33 (At1g66760)	33nf	CGGAATCGCTCTAGGAAGC
	MATE33 (At1g66760) or mate33 (SALK_081560)	33nr	ATCATTGCAGAAGGAATGGC
	MATE34 (At1g66780)	34nf	CGTCTTCGCGTCATTGTTTA
	MATE34 (At1g66780) or mate34 (SALK_151915C)	34r	TGTTTGTCCTTTGGACAGGTC
	MATE35 (At1g64820)	35f	CTTACCGGAAACCTCAGAAGG
	MATE35 (At1g64820) or mate35 (SALK_123074C)	35r	TCCTTGTGACTGGAAATACCG
	MATE37 (At2g04090)	37f	TAGTAAGCCACCACATTTGCC
	MATE37 (At2g04090) or mate37 (SALK_082393)	37r	GACTCAGGGTTTGGTTCTTCC
	MATE39 (At2g04050)	39f	GAGAGAAAGGAGTCCACGACC
	MATE39 (At2g04050) or mate39 (SALK_142350C)	39r	GCTAACCCAAACTGCACAAAG
	MATE40 (At2g04070)	40f	GCCAATCCATTTTCACTTGAG
	MATE40 (At2g04070) or mate40 (SALK_012281C)	40r	GCTGCCTTGGCTATTAGTGTG
	MATE41 (At2g04080)	41nf	AACTGCTCGTCTCTCGGAAG
	MATE41 (At2g04080) or mate41 (CS860173)	41nr	CAGATAGATCCGGCAATCCA
	MATE42 (At4g22790)	42f	ATTACCTACGCAACGACATCG
	MATE42 (At4g22790) or mate42 (SALK_060619C)	42r	CAAAGTGCTCAAGACTGGCTC
	MATE43 (At2g38510)	43f	GGACTGCTCGTTTATACGTGC
	MATE43 (At2g38510) or mate43 (SALK_128217C)	43r	GAGAGAGGCGGCTGTTTTTAG
	MATE44 (At5g49130)	44f (AT2LP)	GCTTATTCCACTGCCAACATG
	MATE44 (At5g49130) or mate44 (SALK_133943C)	44r (AT2RP)	GCCATCGTGATACAAACAACC
	MATE45 (At1g71870)	45-1f (AT1LP)	ATGTCGGGCTTTAAATCATTG
	MATE45 (At1g71870) or mate45-1 (CS865060)	45-1r (AT1RP)	CATTGATTTTCTCAGGTTGGG
	MATE45 (At1g71870)	45-2f	CGTCTCTCATGTTTTTGACCC
	MATE45 (At1g71870) or mate45-2-7 (CS300115)	45-2r	TGTGTGTGTTTTTCGAGGACC
	MATE45 (At1g71870)	45-2f	CGTCTCTCATGTTTTTGACCC
	MATE45 (At1g71870) or mate45-2-4 (CS300116)	45-2r	TGTGTGTGTTTTTCGAGGACC
	MATE45 (At1g71870)	45-2f	CGTCTCTCATGTTTTTGACCC
	MATE45 (At1g71870) or mate45-2-3 (CS300118)	45-2r	TGTGTGTGTTTTTCGAGGACC
	MATE45 (At1g71870)	45-2f	CGTCTCTCATGTTTTTGACCC
	MATE45 (At1g71870) or mate45-2-8 (CS300119)	45-2r	TGTGTGTGTTTTTCGAGGACC
	MATE45 (At1g71870)	45-2f	CGTCTCTCATGTTTTTGACCC
	MATE45 (At1g71870) or mate45-2-5 (CS300120)	45-2r	TGTGTGTGTTTTTCGAGGACC
	MATE45 (At1g71870)	45-2f	CGTCTCTCATGTTTTTGACCC
	MATE45 (At1g71870) or mate45-2-12 (CS300121)	45-2r	TGTGTGTGTTTTTCGAGGACC
	MATE45 (At1g71870)	45-2f	CGTCTCTCATGTTTTTGACCC
	MATE45 (At1g71870) or mate45-2-1 (CS300122)	45-2r	TGTGTGTGTTTTTCGAGGACC
	MATE45 (At1g71870)	45-2f	CGTCTCTCATGTTTTTGACCC
	MATE45 (At1g71870) or mate45-2-6 (CS300123)	45-2r	TGTGTGTGTTTTTCGAGGACC
	MATE45 (At1g71870)	45-2f	CGTCTCTCATGTTTTTGACCC
	MATE45 (At1g71870) or mate45-2-2 (CS300124)	45-2r	TGTGTGTGTTTTTCGAGGACC
	MATE45 (At1g71870)	45-2f	CGTCTCTCATGTTTTTGACCC
	MATE45 (At1g71870) or mate45-2-11 (CS300125)	45-2r	TGTGTGTGTTTTTCGAGGACC
	MATE45 (At1g71870)	45-2f	CGTCTCTCATGTTTTTGACCC
	MATE45 (At1g71870) or mate45-2-9 (CS300126)	45-2r	TGTGTGTGTTTTTCGAGGACC
	MATE45 (At1g71870) or mate45-5 (SALK_101646C)	45-5nr	CATGGGAGGTGAAAAGTTGG
	MATE46 (At5g19700)	46f	TAAAATATCACGTGGCGTTCG
	MATE46 (At5g19700) or mate46 (CS878754)	46r	GAGGGTGAAGAAAGGAATTGG
	MATE47 (At4g29140)	47f	TGTCGCTCCAGCTATATGGTC
	MATE47 (At4g29140) or mate47 (CS918865)	47r	TCACAAACATCTTCGTCGTTG
	MATE48 (At1g58340)	48nnf	TCAGCCTTTCTCCTCCAAAA
	MATE48 (At1g58340) or mate48 (SALK_136101C)	48nnr	CAACCGGGACCAAAGATTTA
	MATE49 (At4g23030)	49f	AAAAATCGCCTTGTTTTAGTGG
	MATE49 (At4g23030) or mate49 (SALK_127812C)	49r	TGTGTCAAATGTTCATGACGC
	MATE50 (At5g52050)	50f	AGCCAAATGCTTCAACCAATC
	MATE50 (At5g52050) or mate50 (SALK_144096)	50r	CGGGTGGAGACTCCTAAACTC
	MATE51 (At3g08040)	51f	TGCATACCATGGAGTATGCAG
	MATE51 (At3g08040) or mate51 (SALK_122235C)	51r	ATTTGCAGTTTGGAAGGTTCC
	MATE52 (At1g51340)	52f	TCAAACAAACCATATTTCTCACG
	MATE52 (At1g51340) or mate52-7 (CS300337)	52r	TGACAGTTGGGATTGGTTCTC
	MATE52 (At1g51340)	52f	TCAAACAAACCATATTTCTCACG
	MATE52 (At1g51340) or mate52-8 (CS300339)	52r	TGACAGTTGGGATTGGTTCTC
	MATE52 (At1g51340)	52f	TCAAACAAACCATATTTCTCACG
	MATE52 (At1g51340) or mate52-6 (CS300341)	52r	TGACAGTTGGGATTGGTTCTC
	MATE52 (At1g51340)	52f	TCAAACAAACCATATTTCTCACG
	MATE52 (At1g51340) or mate52-10 (CS300342)	52r	TGACAGTTGGGATTGGTTCTC
	MATE52 (At1g51340)	52f	TCAAACAAACCATATTTCTCACG
	MATE52 (At1g51340) or mate52-9 (CS300344)	52r	TGACAGTTGGGATTGGTTCTC
	MATE52 (At1g51340)	52f	TCAAACAAACCATATTTCTCACG
	MATE52 (At1g51340) or mate52-12 (CS300345)	52r	TGACAGTTGGGATTGGTTCTC
	MATE52 (At1g51340)	52f	TCAAACAAACCATATTTCTCACG
	MATE52 (At1g51340) or mate52-11 (CS300346)	52r	TGACAGTTGGGATTGGTTCTC
	MATE52 (At1g51340)	52f	TCAAACAAACCATATTTCTCACG
	MATE52 (At1g51340) or mate52-2 (CS300348)	52r	TGACAGTTGGGATTGGTTCTC
	MATE53 (At2g38330)	53f	TGGTTTTGGTATCTCTGGTGC
	MATE53 (At2g38330) or mate53 (SALK_048133C)	53r	CCATGAAGAGGAACAAACCAG
	MATE54 (At4g38380)	54f	CACAGCGAATCTCTTGCTCTC
	MATE54 (At4g38380) or mate54 (SALK_023501C)	54r	CAAGAGTCATCTTCTTCCCCC
	MATE55 (At4g39030)	55f	CTCATGGGGACCTCTTAAAGC
	MATE55 (At4g39030) or mate55 (SALK_030325C)	55r	CCATAGCCACTTCTTGTCACG
	MATE56 (At2g21340)	56nnf	CGGACTGCGGACTAAATGAT
	MATE56 (At2g21340) or mate56 (SALK_043653C)	56r	TCCGGTAAACATGACGATCTC
	MATE57 (At3g26590)	57nnf	TGATTATGAACGTCCGCAAC
	MATE57 (At3g26590) or mate57 (SALK_119274C)	57nnr	ATGGAGAGGGCAGCTACAGA
	ABCG5 (At2g13610)	W5f	TTGTTTGGGTCAAAGATTGC
	ABCG5 (At2g13610) or wbc5 (SALK_074250C)	W5r	CCGGTTTCATCCTCTAGCTTC
	ABCG9 (At4g27420)	W9f	CATAACTAGGGCACCTAGGGC
	ABCG9 (At4g27420) or wbc9 (SALK_045397C)	W9r	AGGATTGTGTCGATTTTGTGG
	ABCG25 (At1g71960)	W26f	TCGTGGAAACGTATTTCATCC
	ABCG25 (At1g71960) or wbc26 (SALK_128873C)	W26r	AAGAACACGATTGGCTGATTC
RT-(q)PCR	ACTIN2	qACTf	ACCAGCTCTTCCATCGAGAA
	ACTIN2	qACTr	GGGCATCTGAATCTCTCAGC
	MATE45 and mate45-1 all splice forms	1f (qAT1f)	CTGCCACTGGGATTTTGATT
	MATE45 and mate45-1 all splice forms	1r (qAT1r)	CGGCTAGTCTGGCCTTGTAA
	mate45-1 all splice forms	3f (q865f)	AGCCTCCTTTGGATCAACCT
	mate45-1 all splice forms	4 (L4n)	GTAGATTTCCCGGACATGAAG
	MATE45 all splice forms	3r (AT1x2r)	TCAGTCTCATTGCCTTCACG
	MATE45 all splice forms	2f (qAT1nf)	TGGGTTTAGTGGGTTGTGGT
	MATE45 all splice forms	2r (qAT1nr)	CGTCAGTCTCATTGCCTTCA
	MATE45long	4f (qS3Bf)	TCTACGCGCTTCCTGATCTT
	MATE45long	4r (qS3Br)	CACATCATCGGTTTCGTCAC
	MATE45med	5f (qP2Bf)	CAGCGAGTGACGAATTTGAT
	MATE45med	5r (qP2Br)	CACCACTCACTCTCTTCTGCAA
	MATE45short	6f (qS1Bf)	TATTGTCTCTACGCTAGCAGCAGT
	MATE45short	6r (qS1Br)	ATAGCCACACCAGGAACACC
	ABCG5	qW5f	ATATGCCGTCGCTAATGGAC
	ABCG5	qW5r	AGTCCCACCAGCCAGTACAC
	ABCG9	qW9f	TTTCCTCAAGAGCGAGCAAT
	ABCG9	qW9r	CGACTACTCGGGACAGGAAG
	ABCG25	qW26f	GCGTCACGAATCCTTTGACT
	ABCG25	qW26r	ATCAGAGTGCCACCACATGA
	DFR	qDFRf	GACGACTTATGCAACGCTCA
	DFR	qDFRr	ATGGTTGCATCATGAGAGGA
	UGT84A2	q84f	TCCTCAATGGGGAGATCAAG
	UGT84A2	q84r	CTCAACCTCTCCGCAACTTC
	SAT	qSATf	ACAACATCATAAGCAGCGTACC
	SAT	qSATr	AGGCTTGAGTTGCTTGGAAA
	UGT79B1	q79Bf	TTGATGGCAAGGAAATGTCA
	UGT79B1	q79Br	CCACACGAAACTCAGGGATT
	ZEP	qABAf	CTCACTGACAAAGCCGATGA
	ZEP	qABAr	GTCGCCGTGTGGAATTAGAT
	ABA2	qAB2f	CGGGATACGTGTGAACTGTG
	ABA2	qAB2r	CAAATGCATCCTCCGTTCTT
	NCED9	qNC9f	ACGACGAGGAGAAGGTGAAA
	NCED9	qNC9r	GAAACCGTAAGGCACTCTCG
	NCED3	qNC3f	GAGCTGCAGCCGGTATAGTC
	NCED3	qNC3r	CATCCTCCGACATAGCCAAT
	JAZ7	qJA7f	TGCGACAAGCCTTTACTCAA
	JAZ7	qJA7r	CCAACGAGCTATGGAAATCA
	LOX3	qLX3f	ACTATCCGTACGCCAACGAC
	LOX3	qLX3r	TTGATAAGGTTCGGGTTTGG
	OPCL1	qOP1f	CGAGATAGGGATTCGCAAAG
	OPCL1	qOP1r	GATTGCGCCTAGTGACATGA
Cloning	MATE45 promoter	pAT1p4f	GGGGACAACTTTGTATAGAAAAGTTGCCttaatttgatctatccccaacacct
	MATE45 promoter	pAT1p4r	GGGGACTGCTTTTTTGTACAAACTTGCtgaaaatggtggatttttagtttactg
	MATE45 and mate45-1 coding sequences	221ATa	GGGGACAAGTTTGTACAAAAAAGCAGGCTtaacaATGGAAGACAAAATCCAGTCA
	MATE45 coding sequence	221ATr	GGGGACCACTTTGTACAAGAAAGCTGGGTGCAAAACATCACCCAACTTCTCAT
	mate45-1 coding sequence	221_865OE	GGGGACCACTTTGTACAAGAAAGCTGGGTGCGCAAACCACAACCCA
	MATE45 3'-UTR	3’AT1f	GGGGACAGCTTTCTTGTACAAAGTGGCCtaaaattggataattgtggggtc
	MATE45 3'-UTR	3’AT1r	GGGGACAACTTTGTATAATAAAGTTGCccgaaaagattgaagggtattattt
	Venus yellow florescent protein coding sequence	YFVf	GGGGACAGCTTTCTTGTACAAAGTGGCCGAGCTCATGGACGGCGGCGT
	Venus yellow florescent protein coding sequence	YFVr	GGGGACAACTTTGTATAATAAAGTTGCttactcgatgttgtggcgga
Supplemental Table 2. Primers
