# Supplementary material for: Arabidopsis MATE45 antagonizes local abscisic acid signaling to mediate development and abiotic stress responses
Source: Plant Direct. 2018 Oct 12;2(10):e00087. doi: 10.1002/pld3.87 (PMC6508792; doi:10.1002/pld3.87)
Supplement: Supplementary file 11 [file PLD3-2-e00087-s011.xlsx]

## Sheet: Sheet1
Mode	Negative	Positive
Curtain gas	30	30
Electrospray ionization voltage	-3000	4000
Source temperature	650	650
Nebulizing gas	65	65
Drying gas	60	60
Collision energy at the Q2	Low	Low
Entrance potential	-10	10
Supplemental Table 3. LC-MSn settings for hormone analysis
