# Supplementary material for: Arabidopsis MATE45 antagonizes local abscisic acid signaling to mediate development and abiotic stress responses
Source: Plant Direct. 2018 Oct 12;2(10):e00087. doi: 10.1002/pld3.87 (PMC6508792; doi:10.1002/pld3.87)
Supplement: Supplementary file 12 [file PLD3-2-e00087-s012.xlsx]

## Sheet: Sheet1
Negative mode	Analyte	Q1 Mass (Da)	Q3 Mass (Da)	Dwell (msec)	MS Parameters	Volt
	ABA	263	153	10	DPa	-95
					CEb	-18
					CXPc	-17
	JA	209	59	10	DP	-100
					CE	-16
					CXP	-27
	Methyl-JA	223	73	10	DP	-50
					CE	-16
					CXP	-53
	13C fumarate	118.8	73.9	10	DP	-50
					CE	-10
					CXP	-13
	13C fumarate DP2	118.801	73.9	10	DP	-130
					CE	-10
					CXP	-13
Positive mode	JA	211	133	10	DP	50
					CE	19
					CXP	6
	MeJA	225	151	10	DP	50
					CE	19
					CXP	14
	MeJA DP2	225.001	151	10	DP	150
					CE	19
					CXP	14
Supplemental Table 4. MRM settings for hormone analysis
aDeclustering potential
bCollision energy
cCollision exit potential
